# Supplementary material for: High MELD score and extended operating time predict prolonged initial ICU stay after liver transplantation and influence the outcome
Source: PLoS One. 2017 Mar 20;12(3):e0174173. doi: 10.1371/journal.pone.0174173 (PMC5358862; doi:10.1371/journal.pone.0174173)
Supplement: S1 File — The S1_File.xls contains all data from our study population. (XLS) [file pone.0174173.s001.xls]

## Sheet: Tabelle2
Case Nr	ICU_days	GraftCens	Graftdays	Graftmonth	Death	Survival	SurvMonth	Hospital stay	Age	Sex	Diagnosis	HCC	Lab_MELD	Rescue_Offer	HU	WIT_min	CIT_h	DRI	D_Age	D_Sex	D_BMI	D_Perfusat	D_GOT	D_Na	D_Krea	D_GPT	D_Bili_ges	D_GGT	D_ICU
1	3	1	3173	104.893	2	3173	104.893	25	51.9179	m	ALCI	2	20.5236	1	2	37	7.5	1.81484	50	f	24	UW	98	134	0.4	175	0.0585	269	17.3701
2	8	1	52	1.71901	2	52	1.71901	46	59.0062	m	PHCC	2	17.4528	2	2			1.63395	50	m	24	HTK	12	151	1.04	11	0.15795	109	6.89236
3	4	1	3109	102.777	2	3109	102.777	22	49.8864	f	AUCI	2	13.7698	2	2			1.91171	44	f	23	UW	42	149	0.7	22	0.3	12	4.5625
4	2	1	3097	102.38	2	3097	102.38	24	36.5366	m	PHCB	2	20.3305	1	2	34	6.98333	2.43513	72	m	22	UW	30.6	136	0.9153	7.8	1.638	13.8	1.38681
5	4	0	747	24.6942	1	747	24.6942	18	60.3587	f	PHCC	1	14.2611	1	2			1.35663	40	m	26	UW	225	157	1.11	209	0.0585	358	10.3917
6	3	1	3106	102.678	2	3106	102.678	25	35.1513	m	PHCB	2	27.5194	2	2	27	9.83333	1.58619	48	f	24	UW	61	135	0.59	45	0.31	68	7.17917
7	2	1	3012	99.5702	2	3012	99.5702	21	38.0123	m	OTCI	2	12.8186	1	2			1.18887	41	m	25	UW	63	133	0.8	20	0.5	30	2.79861
8	10	1	3101	102.512	2	3101	102.512	19	24.5065	f	ACHF	1	25.2565	2	1	18	5.6	1.26719	35	f	22	HTK	15	154	0.9	11	0.5	9	3.27917
9	2	1	3040	100.496	2	3040	100.496	20	47.7591	m	PHCC	2	14.2231	1	2	40	9.5	1.65864	52	m	24	UW	23	157	0.010057	19	1.98	55	0.913889
10	26	0	3	0.0991736	2	3053	100.926	51	48.898	f	PHCB	2	26.007	2	2			1.80399	50	f	23	UW	17	153	0.4	7	0.5	14	4.20278
11	28	0	39	1.28926	1	39	1.28926	39	66.9678	m	OTCI	2	11.6408	2	2			1.16323	21	f	26
12	3	1	3007	99.405	2	3007	99.405	18	58.1136	f	SCCH	2	18.4567	1	2		8.28333	1.27104	9	m	14		97	153	2.2	37			5
13	9	1	3029	100.132	2	3029	100.132	40	63.8686	f	HCCA	2	8.09473	1	2			1.55737	45	f	22	UW	12	136	0.7	12	0.0585	10	1.83681
14	13	0	418	13.8182	1	418	13.8182	39	60.5558	f	ALCI	1	34.8075	2		14		2.01013	76	m	25	HTK	18	156	1	15	0.77	28	2.96528
15	4	1	2948	97.4545	2	2948	97.4545	21	48.6982	f	ACHF	2	25.0116	2	1			1.75593	50	f	22	UW	89.7	144	0.6	20.7	0.2	28.1	5.73889
16	10	0	3	0.0991736	2	697	23.0413	31	58.935	f	PHCC	1	20.4696	2	2	30		1.58566	18	f	22
17	3	0	1092	36.0992	2	2934	96.9917	16	50.5188	f	PHCB	1	12.825	1	2	37	11.55	1.94546	55	m	24	HTK		149	0.791	9	1.1115	3.6	2.10417
18	44	0	9	0.297521	1	50	1.65289	50	42.5736	f	SCCH	2	8.20661	2	2	33	7.58333	1.32154	47	m	23	UW	50	138		24	0.8	30	1.91944
19	3	1	2832	93.6198	2	2832	93.6198	24	49.6674	m	SCCH	2	6.79027	2	2	33	11	2.21887	41	m	25	UW	42	141	1.04	33	0.6	46	0.6
20	4	1	718	23.7355	2	718	23.7355	21	68.9829	m	ALCI	2	15.1708	1	2	40	11.2	1.87236	40	f	27	OTH	133.2	135	0.5989	54	2.8665	40.8	12.1729
21	23	1	2864	94.6777	2	2864	94.6777	38	46.8583	f	ALCI	2	28.0218	2		31	7.26667	1.07466	24	m	21	UW	65.1	143	0.69	33.7	1.03	80.4	6.88194
22	9	1	2900	95.8678	2	2900	95.8678	18	45.4867	f	SUHE	2	29.5171	2	1	25	3.83333	1.83675	60	m	24	HTK	39	149	0.7	26	0.02574	71	4.61389
23	47	1	1256	41.5207	2	1256	41.5207	155	56.0055	m	ALCI	1	27.8021	2	2	28	6.53333	1.69723	60	f	28	UW	58	137	0.79	13	1.2	113	8.01111
24	2	1	2712	89.6529	2	2712	89.6529	26	46.4175	m	PHCC	2	13.1831	1	2	26	8.3	0.822835	38	m	25	UW	162	147	0.96	192	0.41	16	0.516667
25	8	1	2776	91.7686	2	2776	91.7686	21	40.679	m	ACHF	2	19.118	2	1		13.0833	1.82182	48	f	21	UW	87	142	1.1752	75	0.585	139	6.24861
26	3	1	2657	87.8347	2	2657	87.8347	21	51.8001	f	PBC	2	18.736	2	2			1.37988	38	f	33	UW	52	153	0.66	18	0.4	6	3.125
27	10	1	2621	86.6446	2	2621	86.6446	26	54.2341	f	PHCB	2	21.1932	2	2	29	6.25	1.33884	40	f	26	UW	158	161	1.7	180	0.2	100	2.39306
28	8	0	52	1.71901	1	52	1.71901	52	26.308	f	ACHF	2	11.4798	2	1	26	5.5	1.28403	39	f	22	UW	57	153	0.7	19	0.4	16	1.62708
29	3	1	2421	80.0331	2	2421	80.0331	23	45.0294	m	PHCC	2	12.9538	1	2		7.5	2.0401	63	f	28	UW	26	156	0.7	40	0.36	60	6.04861
30	6	0	19	0.628099	1	19	0.628099	19	65.3224	m	ACHF	2	33.0147	2	1	35	4.8	1.11851	18	m	22	UW	37	135	0.63	61	0.26	112	6.02431
31	6	0	62	2.04959	1	62	2.04959	31	60.5503	m	ACHF	2	29.1862	2	1	27	6.5	1.19483	25	m	25	OTH	16.2	142	1.0057	10.8	1.0764	9	1.57986
32	4	1	2683	88.6942	2	2683	88.6942	20	46.8802	m	OTCI	1	20.4885	1	2	22	13.0833	1.40471	23	f	24	HTK	36	139	0.0113	15	0.0234	6	1.83333
33	3	1	2580	85.2893	2	2580	85.2893	24	56.5941	m	ALCI	2	20.1253	2	2	29	10.2333	1.42096	25	m	27		100	150	0.7232	44	0.1755	26	6.86458
34	4	1	490	16.1983	2	490	16.1983	14	55.8439	f	ACHF	1	21.8028	2	1	35	8	1.68371	37	f	20	UW	139	144	0.9492	199	0.1755	10	1.13056
35	9	0	9	0.297521	1	88	2.90909	40	34.5763	m	ALCI	2	31.5965	1	2	31	8.96667	1.46326	40	f	21	UW	22	166	1.28	18		27	10.9653
36	2	1	1832	60.562	2	1832	60.562	19	47.6824	m	SCCH	2	11.3046	1	2	24	10.6333	1.24152	32	m	25	HTK	128	154	1.31	79	0.3	84	2.98333
37	11	0	94	3.10744	2	2601	85.9835	41	49.1526	m	HCCA	2	6.86927	1	2	31	13	1.62353	30	m	22.7
38	44	0	21	0.694215	1	44	1.45455	44	58.6146	m	ALCI	1	19.4833	2	2	37	11	2.17886	50	f	26	UW	37	147	4.5	87	0.3	83	7.40069
39	8	1	2505	82.8099	2	2505	82.8099	24	50.3053	f	ACHF	1	27.7851	2	1	27	6	1.57145	51	m	23	UW	47	154	0.75	14	0.6	16	2.87153
40	3	0	811	26.8099	1	990	32.7273	39	59.8686	f	PHCC	1	7.39519	1	2	28	10.6667	2.67157	70	f	20	UW	29	138	0.61	18	0.6	24	0.966667
41	6	1	2416	79.8678	2	2416	79.8678	23	60.6845	m	PHCB	2	16.1374	1	2	18	9	1.6474	48	f	27	UW	65	149	0.5	122	0.00819	331	18.1271
42	45	0	1055	34.876	1	1055	34.876	101	45.3498	f	ACHF	2	40	2	2	15	4.41667	1.20202	37	m	25	HTK	37	135	0.96728	17	1.4859	121	5.76389
43	13	1	2518	83.2397	2	2518	83.2397	27	36.8405	m	OTCI	2	20.0813	2	2			1.21288	49	m	28	UW	23.5	144	1.4	20.8	0.7	52.2	8.03611
44	3	1	2510	82.9752	2	2510	82.9752	38	37.0541	f	ACHF	2	17.9295	2	1	15	9.33333	1.7238	56	f	25	HTK	51	155	0.9	17	0.060255	18	1.86389
45	8	0	18	0.595041	1	18	0.595041	18	47.1978	m	AUCI	2	17.5676	2	2	53	9.35	1.22937	49	m	28	HTK	44	141	1.13	12	0.4	41	8.19167
46	16	0	6	0.198347	2	2554	84.4298	77	61.7988	m	ALCI	2	23.5979	1	2	33	8.78333	1.6468	56	f	33	HTK	225	145	0.97	134	0.0234	377	9.42639
47	1	1	2393	79.1074	2	2393	79.1074	20	59.6167	f	PHCC	2	10.0682	1	2			2.42298	60	f	24	UW	20	171	0.9266	21	0.4095	18	1.02639
48	2	1	2171	71.7686	2	2171	71.7686	29	61.7659	f	PHCC	2	7.12133	1	2			1.19483	25	m	23	UW	38	148	1.0396	12	0.585	13	0.561111
49	15	0	1658	54.8099	1	1658	54.8099	87	56.3504	f	SCCH	2	24.0864	1	2	14	5.16667	1.24234	31	f	21	UW	87	144	0.87	34	0.091845	23
50	10	0	136	4.49587	1	136	4.49587	65	25.2019	m	ACHF	2	23.5833	2	1	25	9	2.58571	50	f	25.6
51	3	1	804	26.5785	2	804	26.5785	23	56.115	m	PHCC	2	10.381	2	2			1.55737	49	f	21	HTK	58	159	0.452	69	0.26325	155	8.42153
52	4	1	2491	82.3471	2	2491	82.3471	29	35.6413	m	SCCH	2	19.5451	2	2	45	8.5	1.27634	47	m	26	HTK	142	149	1.2	453	0.08	132	5.10278
53	3	1	2067	68.3306	2	2067	68.3306	24	34.5106	f	SCCH	2	15.2609	1	2	68	10.3833	1.69559	59	m	30	HTK	46	146	0.6	118	1.2	101	7.18403
54	2	1	2440	80.6612	2	2440	80.6612	28	57.7933	m	PHCB	2	10.6001	1	2	46	8.36667	1.2313	27	m	26	UW	29	148	0.9	26	0.7	11	4.08333
55	53	0	53	1.75207	1	53	1.75207	53	49.9165	m	PHCC	1	11.5453	1	2	39	6.25	1.52044	57	f	35	HTK	177	134	0.44	102	0.33	119	17.3854
56	4	1	411	13.5868	2	411	13.5868	23	62.1273	f	PHCC	2	11.0102	1	2	20	4	1.09615	38	f	23	UW	392	148	1.06	687	0.7	35.5	2.86389
57	57	0	55	1.81818	1	55	1.81818	55	52.6954	m	ALCI	2	23.8961	1	2			0.876341	36	m	26	HTK	215	134	0.8	122	2.6	555	18.9708
58	1	1	229	7.57025	2	229	7.57025	62	35.7864	m	PHCC	2	13.5212	2	2	52	10.75	2.02729	38	f	23
59	48	0	76	2.5124	1	76	2.5124	48	55.718	m	PHCC	2	11.9639	2	2	33	6.5	1.35013	58	m	28	UW	406	153	1.76845	55	0.01755	111	5.60833
60	2	1	2290	75.7025	2	2290	75.7025	29	57.3087	m	PHCB	1	10.7252	1	2	12	10.8667	1.82881	67	m	24	HTK	35	140	0.86897	19	0.74295	19	1.26736
61	5	0	1199	39.6364	1	1199	39.6364	20	59.9042	m	PHCC	1	10.0516	1	2	28	8.15	1.47153	41	f	25	UW	208	144	1.2995	419	0.585	67	1.34653
62	4	1	1895	62.6446	2	1895	62.6446	34	49.8042	f	ALCI	2	15.0115	2	2	42	7.55	1.57145	50	f	20	HTK	19	129	0.49946	31	0.29835	52	1.45625
63	7	1	2307	76.2645	2	2307	76.2645	26	27.5729	f	PHCB	1	33.8323	2	1	38	11.0333	1.24649	21	m	23	HTK	72	148	0.99892	21	0.80145	17	4.45069
64	7	1	2212	73.124	2	2212	73.124	25	50.2615	m	ALCI	1	25.724	2	2	35	7.25	2.11912	75	f	31	HTK	16	137	2.0114	4	0.83655	7	3.99722
65	7	1	21	0.694215	2	21	0.694215	21	54.6804	m	ALCI	2	12.7636	2		44	12.9667	1.99225	18	m	22.1
66	3	1	1204	39.8017	2	1204	39.8017	17	53.6235	m	ALCI	2	18.1524	1		45	8.25	1.15893	28	m	25	HTK	55.8	144	0.6667	81.6	0.351	14.4
67	7	1	2148	71.0083	2	2148	71.0083	30	62.0315	f	PHCC	2	12.2554	2	2	34	9	1.39097	58	f	23	HTK	106	152	1.39894	68	0.60255	21	4.81667
68	31	1	2029	67.0744	2	2029	67.0744	57	34.9815	m	ACHF	2	36.0864	2	1	35	7.16667	2.00571	58	f	22	UW	58	148	0.7232	58	1.287	22	1.05764
69	37	0	15	0.495868	1	38	1.2562	38	52.9227	m	PHCC	2	8.64589	2	2	21	13.1167	1.67392	53	m	23	HTK	44	152	1.59782	111	1.19925	540	9.49514
70	3	1	1827	60.3967	2	1827	60.3967	23	46.8145	m	PHCC	2	12.7604	2		35	9.5	1.57807	35	m	23.9
71	90	1	92	3.04132	2	92	3.04132	92	61.9384	m	OTHE	2	16.2027	2	2	35	8.08333	1.27639	38	m	21	UW	24	154	0.7684	35	0.9945	37	8.88472
72	2	0	941	31.1074	1	990	32.7273	25	47.6249	m	PHCC	1	18.8715	2	2			2.17929	67	f	23	HTK	72	138	0.40002	6	0.3393	20	3.30208
73	18	0	358	11.8347	1	358	11.8347	40	53.7303	m	PHCC	2	8.84783	1	2	35	9.5	2.07093	67	f	24	HTK	51	165	0.99892	25	5.00175	40	1.75347
74	4	1	2024	66.9091	2	2024	66.9091	37	44.9637	f	WIDI	2	9.34631	1	2			1.50983	51	f	24	HTK	65	130	0.36951	242	0.3978	147	11.6319
75	52	0	55	1.81818	1	55	1.81818	55	47.9097	f	AUCI	2	33.1556	2	2	35	12	1.23491	18	f	20	UW	15	147	0.53901	23	0.39	81	14.7465
76	6	1	197	6.5124	2	197	6.5124	15	44.8405	m	PHCC	2	6.97645	1	2	35	6.91667	1.40832	10	f	20	HTK	29	126	0.29945	37	0.4	27	7.01389
77	6	1	1288	42.5785	2	1288	42.5785	47	53.0404	m	PHCB	2	22.5936	1	2	53	5.38333	1.05338	17	m	22		101			161	0.4	466
78	57	0	56	1.85124	1	56	1.85124	56	59.8412	m	ALCI	2	21.1842	2	2	55	8.36667	1.53521	57	m	28	HTK	24	140	1.69839	17	1.035	20	1.18958
79	3	0	272	8.99174	1	506	16.7273	31	60.2053	f	PHCC	1	6.43	1	2	46	7.13333	1.34851	42	f	27	HTK	135	129	3.69623	64	0.5	333	14.2049
80	7	0	1811	59.8678	1	1811	59.8678	48	26.0862	f	ACHF	2	35.9696	2	1	40	7.68333	1.15604	39	m	22	UW	34	149	0.93	16	0.6	19	2.44375
81	5	1	879	29.0579	2	879	29.0579	48	57.4045	f	ALCI	2	20.9418	2	2	32	5.83333	1.19483	37	f	28	HTK	30	141	0.7797	13	0.3	20	1.67569
82	4	1	1896	62.6777	2	1896	62.6777	22	52.5886	m	PHCC	2	16.9252	2	2	50	7.13333	1.11851	29	m	25	OTH	217	153	1.8532	126	0.23	31	1.57778
83	3	1	1218	40.2645	2	1218	40.2645	10	58.4997	f	PCYS	2	6.43	1	2	30	6.75	1.60994	65	m	25	UW	37	150	0.69947	28	0.365	180	6.67014
84	20	0	131	4.33058	1	131	4.33058	20	65.577	m	HCCA	2	19.4006	2	2	25	10.8167	1.23635	38	m	23	HTK	86	149	1.4916	23	0.4	11	1.25556
85	6	1	1850	61.157	2	1850	61.157	20	24.2163	f	SECI	2	10.2246	1	2	21	9.16667	1.25692	14	f	20	HTK	29	140	0.79891	57	0.05	26	2.77361
86	3	1	1793	59.2727	2	1793	59.2727	18	63.3621	m	HCCA	1	11.5129	1	2	34	5.33333	1.9098	66	m	24.8	HTK	39	153	0.79891	31		26	4.9125
87	3	1	1753	57.9504	2	1753	57.9504	17	33.1828	f	ACHF	2	40	2	1	52	5	1.35663	44	m	22.1	HTK	59	135	0.6893	62	1.5	189	10.2819
88	4	1	1800	59.5041	2	1800	59.5041	15	45.0376	m	PHCB	2	8.28376	2	2	37	6.33333	1.31259	46	m	28	HTK	69	150	1.09836	43	0.4	74	6.59514
89	7	1	1737	57.4215	2	1737	57.4215	30	50.6475	f	ACHF	2	28.5126	2	2	30	5.83333	1.86116	61	m	26.8	HTK	90	148	0.69947	64	6.8	398	7.22222
90	4	1	1657	54.7769	2	1657	54.7769	21	38.7844	m	ALCI	2	26.834	2	2	30	5.08333	1.42333	55	m	30	HTK	39	156	1.33905	32	1.04	50	3.43611
91	13	1	1715	56.6942	2	1715	56.6942	42	49.3525	f	SUHE	2	30.6153	2	1	25	2.38333	1.34851	49	f	21	HTK	25	149	0.69947	12	0.8	14	2.72917
92	13	1	1703	56.2975	2	1703	56.2975	31	61.1499	m	OTCI	1	40	2	2	47	8.08333	1.97552	68	m	24	HTK	22	147	0.01243	29	1.3	26	1.21597
93	1	1	1776	58.7107	2	1776	58.7107	21	49.6345	f	PBC	2	22.9004	2	2	19	8.5	1.71772	69	m	31	UW	57	142	2.5877	20	0	55	3.28958
94	19	1	1669	55.1736	2	1669	55.1736	59	39.6578	m	PHCC	1	30.0712	2	2	40	5.11667	1.163	27	f	21	HTK	243	151	3.1527	110	0.5	22	1.47292
95	58	1	446	14.7438	2	446	14.7438	119	59.7673	m	ACHF	2	40	2	1	25	6	1.61123	42	m	28	UW	28	152	1.51	20	1.8	80	4.03056
96	5	1	992	32.7934	2	992	32.7934	26	55.9179	m	ALCI	2	14.6346	2	2	43	7.66667	2.11912	70	f	24	HTK	18	145	1.39894	11	0.5	31	3.66806
97	8	1	1676	55.405	2	1676	55.405	40	37.859	m	SCCH	2	40	2	2	23	4.5	1.94061	56	f	24	UW	81	154	0.6102	101	0.2	53	7.81944
98	2	1	1673	55.3058	2	1673	55.3058	23	48.0356	m	PHCB	2	11.119	2	2	45	8	1.83786	69	f	37	HTK	30	148	0.5198	27	0.9	72	2.63194
99	10	1	1153	38.1157	2	1153	38.1157	32	48.2382	m	ALCI	1	37.838	2	2	35	4.5	1.30474	42	f	23	HTK	31	144	0.5198	14	12.1	15	2.59028
100	1	1	1590	52.562	2	1590	52.562	19	38.5791	f	ACHF	2	27.8083	2	1	24	9.28333	1.86458	52	m	22	UW	36	154	1	12	0.2	28	2.18333
101	3	0	146	4.82645	1	146	4.82645	36	68.6407	f	PHCC	2	11.405	1	2	36	7.5	2.68854	71	f	25	UW	47	132	0.678	36	1.2	51	0.879861
102	5	1	1580	52.2314	2	1580	52.2314	26	42.4969	m	ALCI	2	21.9826	2	2	32	6	1.163	38	f	31	HTK	69	157	0.97858	41	0.5	121	6.16389
103	8	1	1667	55.1074	2	1667	55.1074	53	23.3593	m	ACHF	1	34.7735	2	1	60	5	1.90028	44	f	26	UW	52	145	0.7	24		13	0.769444
104	3	0	1239	40.9587	1	1239	40.9587	19	46.1739	m	PHCB	2	7.25472	2	2	27	6.41667	1.17	25	m	22	HTK	128	138	12.986	688	1.5	50	4.42986
105	6	0	721	23.8347	2	1658	54.8099	25	52.23	m	PHCC	2	21.7008	1	2	33	7.25	1.58091	57	m	22	HTK	74	130	2.99676	23	0.3	26	1.70556
106	12	1	1112	36.7603	2	1112	36.7603	25	56.1177	f	HCCA	2	15.4517	1	2	18	9	1.6723	59	f	21	HTK	21	158	0.9492	22	3.4	5	3.9875
107	4	1	1495	49.4215	2	1495	49.4215	18	53.0732	f	OTCI	2	24.1281	2	2	33	4.5	2.11912	77	f	24	HTK	15	133	1.29837	16	1.1	27	5.94722
108	2	1	1642	54.281	2	1642	54.281	23	54.5572	f	HCCA	2	15.7695	1	2	24	5.83333	1.82212	82	f	21	HTK	65	141	2.4973	11	0.2	21	2.40208
109	5	0	1001	33.0909	1	1001	33.0909	26	56.9528	m	HCCA	1	19.16	1	2	34	6.25	1.44918	48	f	26	HTK	20	155	0.99892	13	0.2	8	1.90625
110	16	0	14	0.46281	1	14	0.46281	14	53.4292	m	ACHF	2	35.1452	2	2	20	4.33333	1.59999	41	f	39		37		0.7	51	0.39	184
111	12	1	1628	53.8182	2	1628	53.8182	61	57.3032	f	ACHF	2	37.977	2	1	25	4.6	0.954278	19	m	19	HTK	74	152	1.0848	34	2.1	13	1.00139
112	4	1	1475	48.7603	2	1475	48.7603	21	58.193	m	PHCB	2	12.8321	1	2	35	5.88333	1.68877	57	m	28	HTK	54	158	1.3786	25	0.2	64	4.40486
113	19	0	0	0	2	1531	50.6116	43	49.0568	m	HCCA	2	22.6128	2	2	35	8	1.4978	47	f	28	HTK	9	136	0.47912	22	0.2	146	17.1
114	2	1	1505	49.7521	2	1505	49.7521	35	52.9938	m	KNCI	2	26.0622	2	2	29	8	2.05033	80	m	28	HTK	34	144	1.15825	16	0.9	58	2.35694
115	9	0	131	4.33058	1	131	4.33058	35	62.8036	m	PHCC	1	22.1809	1	2	35	4.5	1.14088	38	f	29	UW	65	159	0.49946	143	3.3	622	8.48819
116	4	1	1533	50.6777	2	1533	50.6777	35	66.3765	m	ALCI	1	16.4177	1	2	22	6.25	2.03806	78	f	29	HTK	18	155	1.12887	69	1.5	64	6.27361
117	3	1	1573	52	2	1573	52	25	40.9665	f	PBC	2	18.4191	1	2	25	7	1.34851	47	f	29	HTK	21	155	0.74919	19	0.6	90	5.82708
118	34	0	35	1.15702	1	35	1.15702	35	63.0308	m	HADI	1	38.8875	2	2	32	7.73333	1.14798	36	f	20	HTK		153	0.6215	25	0.53	11	1.35
119	1	1	1289	42.6116	2	1289	42.6116	31	57.128	f	AUCI	2	8.37828	1	2	38	6.11667	1.82175	4	f	16	HTK	28	164	0.69947	60	0	34	4.32431
120	4	1	1597	52.7934	2	1597	52.7934	38	52.7474	m	SCCH	1	18.1518	1	2	37	6	1.93325	74	f	28	HTK	25	144	0.5989	11	1.6	22	1.52431
121	4	1	1529	50.5455	2	1529	50.5455	34	39.1211	f	PCYS	2	9.19798	2	2	27	10.0833	2.52902	50	f	29		47			74	0.2	189
122	21	0	774	25.5868	1	774	25.5868	42	57.128	f	PHCC	2	27.508	2	2	34	6.1	1.86116	68	m	25	UW	21	146	1.09836	13	0.9	42	3.98681
123	12	1	1564	51.7025	2	1564	51.7025	38	52.2601	f	ALCI	2	22.5326	2	2	34	6.2	2.19022	74	m	28	UW	14	157	0.79891	11	0.6	14	5.50139
124	10	1	1489	49.2231	2	1489	49.2231	35	45.1417	f	OTHE	1	27.1358	2	2	23	7.71667	1.14775	33	f	19	HTK	35	151	0.99892	12	0.4	11	3.64236
125	3	1	1521	50.281	2	1521	50.281	38	43.8522	f	SECA	2	6.43	1	2	25	8.83333	1.53316	55	f	28	HTK	303	136	0.40002	118	0.4	172	10.5708
126	2	0	331	10.9421	1	331	10.9421	39	44.167	m	HCCA	2	7.29196	1	2	50	4	1.63395	51	m	22	HTK	68	127	0.8588	66	11.6	18	1.03125
127	22	0	22	0.727273	1	22	0.727273	22	30.4285	f	WIDI	2	19.7453	2	2	32	5.25	1.58566	16	m	22		27			21	0.6	9
128	3	1	1438	47.5372	2	1438	47.5372	51	46.6968	f	ACHF	2	28.3068	2	1	32	7	1.38375	42	f	29	HTK	27	166	0.5989	46	0.4	114	5.89306
129	3	1	1073	35.4711	2	1073	35.4711	17	59.9507	m	HCCA	2	8.78384	1	2	38	8.28333	1.8698	59	f	27	HTK	36	159	1.08932	36	0.2	53	10.6458
130	4	1	1479	48.8926	2	1479	48.8926	21	62.3436	f	OTHE	1	30.1364	2	2	31	5.43333	1.44918	47	f	24	HTK	57	141	0.70964	46	1.6	317	9.34931
131	5	1	1475	48.7603	2	1475	48.7603	19	23.4415	m	ACHF	1	40	2	2	29	6.41667	1.20925	33	m	24	HTK	77	152	0.69947	119	0.2	562	13.5861
132	9	1	1509	49.8843	2	1509	49.8843	26	64.6872	m	ALCI	2	34.4965	2	2	32	5.13333	1.24234	20	f	26	UW	23	129	0.56952	23	0.3	12	1.23819
133	6	0	73	2.41322	1	73	2.41322	73	55.7235	f	ALCI	2	28.3207	2	2	17	7.11667	2.41814	77	f	22	HTK	26	140	0.4294	8	0.9	7	0.715278
134	5	0	55	1.81818	1	202	6.67769	33	55.8385	m	KNCI	1	27.4284	2	2	40	6.05	1.96207	63	m	24	HTK	126	139	0.99892	77	0.7	46	0.567361
135	39	0	0	0	1	40	1.32231	40	25.232	m	OTHE	2	12.2554	1	2	30	6.5	1.19483	39	f	27	HTK	16	137	0.49946	10	0.2	67	12.6674
136	1	1	1377	45.5207	2	1377	45.5207	23	19.3812	m	OTCI	2	28.7528	2	2	34	5.26667	1.44051	46	f	23	UW	13	147	1.07915	10	1.1	8	2.0125
137	6	1	1498	49.5207	2	1498	49.5207	80	57.9192	m	ALCI	2	27.3043	1	2	34	8.5	1.99372	74	m	28	HTK	33	150	2.19785	17	0.4	18	2.98611
138	4	1	1368	45.2231	2	1368	45.2231	32	55.8686	f	ALCI	2	17.3475	1	2	30	15	1.71258	5	m	11.3	HTK	94	137	0.3729	28	0.9	13	0.909722
139	4	1	1340	44.2975	2	1340	44.2975	37	21.8316	m	OTCI	2	40	2	2	30	6.5	2.18147	68	m	23	HTK	35	166	0.904	49	0.2	66	6.22292
140	3	1	1377	45.5207	2	1377	45.5207	25	62.7707	m	ALCI	2	28.7137	2	2	17	8.3	1.75067	58	f	42	HTK	10	152	0.69947	14	0	8	2.49306
141	2	1	1455	48.0992	2	1455	48.0992	19	45.3744	m	PHCC	2	38.2445	2	2	35	9.33333	1.43237	59	m	24	HTK	22	141	1.43397	14	7.3	30	8.35764
142	5	1	1109	36.6612	2	1109	36.6612	22	45.2183	m	ALCI	2	27.8352	2	2	24	5	1.04707	22	m	26	HTK	152	157	1.30854	28	0.9	10	11.625
143	4	1	1326	43.8347	2	1326	43.8347	19	26.5325	f	OTCI	1	27.157	2	2	39	6.18333	1.42618	14	m	21.5	HTK	21	139	0.4	12	0.3	9	1.57014
144	2	1	1083	35.8017	2	1083	35.8017	15	62.4312	f	ALCI	2	19.6968	1	2	30	2.75	2.89331	31	f	21	HTK	17	135	1.05881	20	0.2	135	46.9514
145	6	1	1238	40.9256	2	1238	40.9256	87	54.6886	m	SCCH	2	28.7742	2	2	25	6.66667	0.94838	27	m	25	HTK	81	164	0.91869	40	0.96	13	1.89236
146	8	1	1438	47.5372	2	1438	47.5372	40	42.9624	m	ALCI	1	40	2	2	32	9	1.30474	19	m	19	HTK	124	147	0.85	64	0.65	50	0.890278
147	3	1	1369	45.2562	2	1369	45.2562	19	63.8138	m	ALCI	2	26.5312	2	2	33	6	1.54064	55	f	34	HTK	46	168	1.06898	101	0.706	122	8.48611
148	12	0	39	1.28926	1	39	1.28926	39	54.3819	f	ACHF	2	28.9676	2	1	45	8.25	2.03297	61	f	26	HTK	39	139	0.91869	50	5	183	2.42917
149	17	1	1385	45.7851	2	1385	45.7851	65	40.5859	f	ACHF	1	40	2	1	18	4.43333	2.2034	86	f	29	HTK	56	135		17		27	3.5875
150	5	1	1395	46.1157	2	1395	46.1157	22	49.1581	f	PHCB	2	20.8749	1	2	49	6.73333	1.88702	69	f	25	HTK	21	142	0.79891	12	1.2	21	1.13611
151	5	1	1325	43.8017	2	1325	43.8017	35	59.0034	m	ALCI	2	14.3917	1	2	42	4.5	1.78604	72	m	26	HTK	23	145	0.90852	18	1.6	37	1.37292
152	3	1	1270	41.9835	2	1270	41.9835	34	54.0014	m	PHCC	2	13.2373	1	2	44	6	0.95466	27	m	24	HTK	567	144	0.79891	136	0.57	85	9.2875
153	2	1	1291	42.6777	2	1291	42.6777	22	63.7399	m	ALCI	2	16.9794	2	2	28	5.25	1.7665	64	m	24	HTK	567	157	0.89948	136	0.571	85	3.19028
154	4	0	239	7.90083	1	374	12.3636	18	59.3265	m	HCCA	2	8.71739	1	2	58	6.41667	2.16149	78	m	26	HTK	78	159	0.99892	81	0.86	92	1.68056
155	26	0	23	0.760331	1	23	0.760331	23	49.3251	f	HCCA	1	29.2411	2	1	42	5.16667	2.4032	85	f	27		19	148	0.68	14	0.5	12	1.36597
156	10	0	381	12.595	1	446	14.7438	29	53.4565	f	PHCC	2	19.5427	2	2	39	6.93333	2.05033	80	m	24	HTK	29	145	0.79891	18	2	56	2.40278
157	7	1	1271	42.0165	2	1271	42.0165	18	36.7283	f	ACHF	2	28.9147	2	1	51	5.6	1.4579	43	m	24	HTK	332	145	4.7912	229	14.5	71	2.2
158	5	1	1279	42.281	2	1279	42.281	22	41.6756	f	OTHE	1	9.61398	1	2	30	7.08333	1.3063	59	m	23.1	HTK	139	148	1.41815	332	11.6	244	13.0521
159	5	0	4	0.132231	1	4	0.132231	4	57.3361	f	ALCI	2	33.4636	2	2	30	8.25	1.58297	44	f	21	HTK	32	167	0.5989	22	0.2	17	2.09306
160	4	0	315	10.4132	1	315	10.4132	16	59.5729	f	HCCA	2	6.43	2	2	25	5.5	1.76297	85	f	31.3	HTK	39	152	1.08932	23		107	2.75972
161	2	1	1111	36.7273	2	1111	36.7273	22	39.7372	f	SCCH	1	15.8329	2	2	38	7.38333	1.19674	42	m	22.9	HTK	166	157	0.99892	27	0.3	40	7.28403
162	5	1	823	27.2066	2	823	27.2066	21	61.4565	m	PHCC	1	13.5001	1	2	45	3.46667	1.82577	66	f	37	HTK	29	140	8.82078	34	0.6	27	1.04444
163	14	1	1294	42.7769	2	1294	42.7769	57	52.1424	m	PHCC	2	12.4671	1	2	28	6.66667	1.4319	50	m	25	HTK	56	154	1.65771	49	0.8	49	3.48125
164	2	0	79	2.61157	1	79	2.61157	45	64.6817	m	ALCI	2	12.4996	1	2	27	7.16667	1.83675	67	m	21	HTK	26	137	1.49838	25	10	71	4.35903
165	8	0	1143	37.7851	1	1143	37.7851	16	48.2437	f	SUHE	2	29.5844	2	1	27	4.03333	1.7665	68	f	24	HTK	39	151	1.49838	17	0.4797	10	3.31319
166	32	1	744	24.595	2	744	24.595	31	59.8193	m	MEDI	2	22.8287	2	2	31	4.5	1.26238	46	f	48.4	HTK	96	140	0.05198	91	10.1	114	4.01736
167	2	1	1107	36.595	2	1107	36.595	24	47.4743	m	ALCI	2	19.1968	1	2	30	6.5	1.9098	62	m	26	HTK	26	150	3	17	0.5	13	8.31528
168	7	1	1160	38.3471	2	1160	38.3471	36	47.7728	m	ACHF	2	39.6646	2	2	40	4.88333	1.37465	43	f	25	HTK	42	151	0.73	31	0.8	102	15.2
169	14	1	1203	39.7686	2	1203	39.7686	22	48.0548	m	ALCI	2	16.7247	1	2	43	7.9	1.83675	60	f	35	HTK	168	158	1.7	143	12	169	5.29028
170	3	0	979	32.3636	1	979	32.3636	17	51.0746	m	PHCB	2	11.1015	1	2	37	5.91667	1.73846	83	m	26	HTK	38	152	0.82	13		29	8.65069
171	8	0	46	1.52066	1	46	1.52066	22	62.5708	m	MEDI	1	40	2	2	34	8.1	1.74717	54	m	22	HTK	22	143	0.7	9	0.6	40	2.01389
172	7	1	1213	40.0992	2	1213	40.0992	25	40.7173	m	ACHF	2	33.6597	2	2	42	8	1.81484	57	f	26	HTK	142	141	1.1	92	0.5	35	1.19583
173	21	1	1125	37.1901	2	1125	37.1901	36	45.3224	m	OTCI	2	29.8185	2	2	27	11.5	2.0809	35	f	24		37	129	0.3	32	0.2	57	4
174	19	1	1233	40.7603	2	1233	40.7603	33	49.8042	m	PHCC	2	14.9494	1	2	40	5.73333	1.42333	53	f	24	HTK	1299	147	1.8	400	0.5	180	1.63194
175	7	1	1170	38.6777	2	1170	38.6777	17	36.3915	f	ACHF	2	28.3935	2	1	27	9.08333	2.23722	56	f	24	UW	94	142	0.95	58	0.4	70	2.96736
176	10	1	1201	39.7025	2	1201	39.7025	49	43.896	f	PHCB	1	29.7234	2	2	35	8.2	1.55116	43	f	24	HTK	69	154	0.9	29	1.2	27	2.7625
177	1	1	1104	36.4959	2	1104	36.4959	13	22.4531	f	KNCI	2	13.522	1	2	20	8.5	1.78675	42	f	23	UW	21	155	0.75	12	0.7	16	0.791667
178	1	1	1123	37.124	2	1123	37.124	11	58.7269	m	ALCI	1	15.0928	1	2	48	7.23333	1.84596	71	m	36	HTK	51	152	1.03	87	0.45	98	6.25764
179	4	1	1110	36.6942	2	1110	36.6942	28	62.2012	f	OTHE	2	13.9421	1	2	24	8.5	1.66196	62	m	28	HTK	25	142	1.86	18	8.6	51	11.2299
180	3	0	644	21.2893	1	644	21.2893	13	63.0034	m	ALCI	2	13.0187	1	2	36	5.46667	2.0401	60	m	30	HTK	453	143	3.2	288	1.1	71	2.54028
181	27	1	1079	35.6694	2	1079	35.6694	61	51.4223	f	PHCC	2	14.5038	1	2	34	10	1.80219	60	f	27	HTK	44	152	0.9	79	0.26	63	2.60903
182	7	1	1155	38.1818	2	1155	38.1818	43	47.9699	m	ALCI	2	20.1316	1	2	37	6	2.03806	77	m	31	HTK	24	148	0.54	23	0.88	18	1.925
183	2	1	1119	36.9917	2	1119	36.9917	22	57.9603	f	ALCI	1	11.776	2	2	30	8.06667	1.85237	50	f	21	HTK	127	145	0.8	58	0.5265	21	3.41667
184	3	0	927	30.6446	1	927	30.6446	30	41.076	f	PHCC	2	13.0876	1	2	28	7.3	1.29175	38	f	21	HTK	59	152	0.6	982	0.9	55	10.4694
185	2	0	100	3.30579	1	100	3.30579	18	37.2129	m	PHCC	2	24.5307	1	2	34	8.53333	1.84658	60	m	31	HTK	335	153	1	89	0.5	35	4.35556
186	4	1	1053	34.8099	2	1053	34.8099	20	51.2827	f	PCYS	2	10.4384	2	2	34	9.8	1.929	38	f	22		61		1.1	36	2.9	29
187	8	1	1112	36.7603	2	1112	36.7603	16	42.0616	m	KNCI	2	36.594	2	2	35	5.53333	1.31259	46	m	25	HTK	136	160	1.94	51	0.9	143	16.5472
188	7	1	1064	35.1736	2	1064	35.1736	41	55.1376	m	ALCI	2	9.55668	1	2	30	9.05	1.36274	49	f	28	HTK	500	145	0.3	1041	1.7	415	19.1257
189	13	1	1073	35.4711	2	1073	35.4711	26	46.2615	m	PHCC	2	40	2	2	40	7.03333	1.88891	58	m	23	UW	141	141	0.7	88	1.17	27	1.0125
190	2	1	1072	35.438	2	1072	35.438	39	39.0609	m	SCCH	2	12.6027	1	2	35	7.25	1.41143	48	f	30	HTK	60	147	0.66	53	10.6	206	3.05833
191	5	1	988	32.6612	2	988	32.6612	15	50.5188	f	OTCI	1	40	2	2	31	6.08333	1.81666	57	m	25	HTK	87	142	1	61	1.03	20	2.61944
192	6	1	1034	34.1818	2	1034	34.1818	122	60.6215	m	PHCB	1	24.6867	2	2	42	6	1.54991	56	m	30	HTK	39	150	2.2	36	0.53	15	4.47153
193	5	1	1054	34.843	2	1054	34.843	19	55.4059	f	HCCA	2	16.2829	1	2	41	6.33333	1.55737	44	f	22	HTK	53	146	1.88	47	0.3	38	4.00694
194	3	1	1016	33.5868	2	1016	33.5868	16	34.987	f	SCCH	2	15.8651	2	2	23	9.83333	1.867	24	m	25.3	HTK	35	133	1.01	84	3	204	7
195	1	1	1031	34.0826	2	1031	34.0826	11	61.4976	m	HCCA	2	6.61951	1	2	27	7.1	2.26823	68	m	29	UW	17	147	0.99	28	0.7	48	3.14444
196	41	0	63	2.08264	1	63	2.08264	63	56.1944	m	ALCI	2	35.9484	2	2	31	6.16667	2.03806	74	f	25.4	HTK	24	150	0.76	24	0.5	19	2.59722
197	1	1	1029	34.0165	2	1029	34.0165	11	58.36	m	OTCI	2	16.0036	1	2	30	10.3333	2.27763	65	m	26	UW	9	150	1.47	9	0.64	22	1.32639
198	6	1	1071	35.405	2	1071	35.405	16	42.9897	m	ACHF	2	31.2095	2	1	38	7	1.25358	42	m	24	HTK	29	154	0.7	38		14	2.05625
199	1	1	1077	35.6033	2	1077	35.6033	21	48.5859	m	PHCC	2	13.4326	1	2	27	9.55	1.54419	55	m	22	UW	23	145	0.68	21	0.36	45	4.21944
200	4	1	1110	36.6942	2	1110	36.6942	42	67.6222	m	ACHF	2	34.8829	2	1	25	5.75	1.6723	77	m	24	HTK	65	156	0.9	20	0.5	12	3.64722
201	1	0	116	3.83471	1	116	3.83471	20	67.6304	f	PHCC	1	7.75546	1	2	25	7.5	1.75593	52	f	24	HTK	65	138	0.3	37	0.7	87	6.69236
202	3	1	909	30.0496	2	909	30.0496	13	60.1205	m	OTCI	2	12.4168	1	2	32	6.83333	2.2637	86	f	23	HTK	48	144	1.24	13	0.2	15	3.82847
203	2	1	989	32.6942	2	989	32.6942	23	45.128	m	PHCB	1	14.0102	1	2	25	8.5	2.51683	61	f	35	HTK	140	153	0.25	189	0.33	16	2.57986
204	2	1	1079	35.6694	2	1079	35.6694	13	41.4921	f	AUCI	2	13.3238	1	2	28	6.33333	1.45179	50	f	20	HTK	126	148	0.45	55	2.4	54	12.625
205	6	1	1030	34.0496	2	1030	34.0496	22	45.8508	f	AUCI	2	13.3782	1	2	33	6.45	1.34851	48	f	42	HTK	113	163	2.5	191	2	136	4.83611
206	3	1	1068	35.3058	2	1068	35.3058	15	56.8186	f	ALCI	2	12.2758	1	2	52	7.1	2.2056	74	f	20	UW	49	136	0.66	30	1.2	47	0.584722
207	10	1	946	31.2727	2	946	31.2727	37	61.7659	f	PHCC	2	26.8757	2	2	32	5.68333	1.14775	23	f	21	HTK	234	141	0.43	351	0.21	22	4.50625
208	11	0	86	2.84298	1	86	2.84298	65	52.501	f	PHCC	2	23.385	2	2	34	7.03333	1.89838	68	f	26	HTK		157	0.86	35	0.41	17	3.22986
209	3	1	947	31.3058	2	947	31.3058	16	57.0322	m	PHCC	2	11.5903	1	2	30	6.06667	1.84596	73	f	24	HTK	38	148	0.9	11	0.9	9	5.26667
210	29	1	393	12.9917	2	393	12.9917	29	59.2717	m	PHCC	2	18.4054	1	2	23	6.9	1.70916	67	m	24	HTK	120	160	1.3	28	0.5	336	3.57361
211	23	1	955	31.5702	2	955	31.5702	51	47.8795	f	PHCB	2	33.0423	2	2	24	8.41667	1.16785	31	m	26	HTK	109	140	0.7	50	0.98	238	10.0312
212	2	1	1077	35.6033	2	1077	35.6033	15	42.0671	m	ALCI	2	9.77242	1	2	24	7.25	1.26998	40	m	22	HTK	118	157	1.2	63	0.4	105	7.33889
213	4	0	423	13.9835	1	619	20.4628	28	55.2225	f	PHCC	2	16.5799	1	2	32	4.18333	1.71944	66	m	28	HTK	26	152	0.81	18	0.4	149	22.4861
214	32	0	257	8.49587	1	257	8.49587	92	49.6454	f	KNCI	2	30.6541	2	2	32	8.33333	1.19093	27	m	26	UW	102	145	0.88	89	0.95	13	0.968056
215	4	1	920	30.4132	2	920	30.4132	17	50.6311	m	PHCB	2	37.4255	2	2	33	7.3	2.2796	73	m	25		66	145	1.9	27	0.76	20	1.68403
216	10	1	919	30.3802	2	919	30.3802	31	57.9877	m	OTCI	2	40	2	2	39	7.16667	2.19022	72	f	29	HTK	58	158	0.9	57	0.6	27	4.87986
217	5	1	1016	33.5868	2	1016	33.5868	17	52.2081	f	KNCI	2	20.202	2	2	30	6.5	2.32286	72	f	27	HTK	23	153	0.5	11	0.5	13	1.52708
218	14	0	277	9.15702	1	277	9.15702	34	62.8309	m	HCCA	2	36.0487	2	2	35	7.16667	1.33509	23	f	22	HTK	33	152	0.4	39	0.3	192	8.61597
219	1	1	1000	33.0579	2	1000	33.0579	14	57.0705	m	KNCI	2	20.1361	1	2	29	4.35	1.87049	75	f	22	HTK	62	130	0.6	102		170	1.47917
220	1	0	567	18.7438	1	567	18.7438	14	59.4086	m	PHCC	2	6.43	1	2	36	7.35	1.70574	85	f	24	HTK	25	144	1.3	11	0.8	432	2.42014
221	5	0	4	0.132231	1	4	0.132231	4	59.0418	f	KNCI	1	38.3497	2	2	47	8.36667	1.71646	52	m	25	HTK	64	151	1.16	96	0.4	87	13.4319
222	3	1	844	27.9008	2	844	27.9008	20	34.1191	f	PHCB	2	10.6856	2	2	40	6.5	2.25241	68	f	21	HTK		133	0.4	13	0.6	19	0.947917
223	4	1	993	32.8264	2	993	32.8264	17	34.5352	m	PHCC	2	16.1964	1	2	33	8.11667	2.01369	72	f	27	HTK	37	142	1.4	15	0.6	36	2.47153
224	10	0	477	15.7686	1	477	15.7686	62	54.4285	m	PHCC	2	22.29	1	2	30	7.75	1.31416	53	m	30.6	HTK	245	149	1.45	268	0.6	92	2.92917
225	6	0	868	28.6942	1	868	28.6942	30	36.4107	f	ALCI	1	26.2916	1	2	30	5.5	2.05115	7	m	18	UW	53		0.44	9	0.4	10
226	78	0	72	2.38017	1	72	2.38017	72	51.2334	m	PHCB	2	40	2	2	35	4.83333	2.60127	71	f	22	UW	24	138	0.9	17	0.82	17	1.48264
227	6	0	1	0.0330579	1	481	15.9008	17	58.5544	f	PHCC	2	15.1099	1	2	28	4	2.42298	63	f	21	HTK	61	148	0.76	38	0.3	74	3.36458
228	6	1	895	29.5868	2	895	29.5868	18	54.3244	f	OTCI	2	24.8276	1	2	28	6.16667	2.37976	59	f	33	UW	10	145	0.6	7	0.2	14	6.55278
229	5	1	818	27.0413	2	818	27.0413	38	49.0787	m	ALCI	2	17.085	1	2	39	9.18333	1.68511	49	m	36	HTK	11	154	1.1	12	0.99	24	3.80903
230	2	0	375	12.3967	1	375	12.3967	14	65.7933	f	HADI	1	11.087	1	2	25	4.16667	1.9719	85	f	31	HTK	101	149	1.2	71	0.6	717	22.3354
231	6	1	870	28.7603	2	870	28.7603	38	60.449	m	HADI	2	17.5786	1	2	37	16	1.12637	20	m	25	HTK	78	143	0.8	72	0.76	144	7.76458
232	2	0	143	4.72727	1	143	4.72727	37	58.5654	m	ALCI	2	18.9995	2	2	25	8	2.60127	84	f	21	HTK	25	160	0.77	8	1.8	18	2.97222
233	9	1	971	32.0992	2	971	32.0992	29	59.7728	m	ACHF	2	39.1492	2	2	32	6.65	1.74334	64	f	23	HTK	55	155	1.1	14	0.7	11	3.47986
234	4	1	955	31.5702	2	955	31.5702	30	61.2101	m	SCCH	2	17.3835	2	2	30	8.61667	1.84812	65	f	29	HTK	75	152	1	64	0.3	59	4.71667
235	2	1	848	28.0331	2	848	28.0331	13	61.7933	m	ALCI	1	9.83311	1	2	30	4.5	1.163	27	m	26	HTK	254	150	0.83	340	0.7	374	10.2778
236	4	1	948	31.3388	2	948	31.3388	18	63.3949	m	ALCI	2	15.0079	1	2	30	8.86667	1.9245	76	m	28	HTK	139	160	1.7	163	0.67	60	1.88333
237	29	0	26	0.859504	1	26	0.859504	26	52.6598	m	ACHF	2	40	2	1	48	5.8	1.4579	42	m	25	HTK	56	153	1.1	18	0.5	197	2.39861
238	8	1	837	27.6694	2	837	27.6694	12	54.8802	m	ALCI	2	14.2111	1	2	29	5	1.58091	50	f	29	HTK	16	166	0.7	26	0.9	174	8.48889
239	3	1	861	28.4628	2	861	28.4628	20	53.9548	m	PHCB	2	14.1904	2	2	38	8.28333	2.071	76	f	26	HTK	22	147	1.2	21	0.4	47	1.55833
240	3	1	931	30.7769	2	931	30.7769	21	55.1896	m	ALCI	1	14.0585	2	2	30	8.9	1.57145	47	f	22	HTK	27	138	0.4	16	0.48	8	2.61875
241	4	0	4	0.132231	1	4	0.132231	4	53.5058	f	AUCI	2	11.7979	1	2	27	7.5	1.90789	83	f	24	HTK	17	148	1.15	11	0.52	27	3.27083
242	2	1	910	30.0826	2	910	30.0826	19	44.4353	f	AUCI	1	7.5927	1	2	30	5.16667	2.22554	65	f	33	UW	75	148	1.14	64	0.6	174	9.79167
243	9	1	815	26.9421	2	815	26.9421	17	50.5298	m	ALCI	1	36.3055	2	2	32	6.5	1.79105	57	f	27	HTK	155	147	0.95	176	1.05	403	7.12917
244	3	1	900	29.7521	2	900	29.7521	22	54.026	f	PCYS	2	8.77227	2	2	77	9.53333	2.01442	79	m	22	HTK	144	145	3.3	29	0.3	27	2.07014
245	3	1	890	29.4215	2	890	29.4215	36	50.7789	f	PHCC	1	16.8291	1	2	28	6.31667	1.99571	78	m	25	HTK	34	145	0.6	19	0.8	16	1.25208
246	2	1	891	29.4545	2	891	29.4545	10	44.8296	f	ALCI	2	12.3161	1	2	46	7.58333	1.94488	77	f	33	HTK	21	149	1	13	0.4	7	4.15417
247	72	0	65	2.14876	1	65	2.14876	65	52.794	f	SCCH	2	30.0081	2	2	40	8.16667	2.35765	85	f	25	HTK	38	154	0.67	20	0.92	31	2.92361
248	3	1	752	24.8595	2	752	24.8595	19	52.5476	m	PHCC	1	19.6931	1	2	32	7.63333	1.38375	48	f	24	HTK	43	150	0.66	16	0.7	16	4.08403
249	1	1	770	25.4545	2	770	25.4545	15	23.1622	m	SCCH	2	11.8546	1	2	35	10.85	1.49108	46	f	24	HTK	82	142	0.55	70	0.36	31	1.73819
250	1	1	29	0.958678	2	29	0.958678	10	56.3751	m	PHCC	2	11.2218	1	2	35	7.5	2.01536	64	m	23	UW	24	137	0.77	17	1	17	3.12292
251	7	1	721	23.8347	2	721	23.8347	22	56.6708	f	SCCH	2	14.1109	1	2	28	4.66667	2.17711	79	f	22	HTK	26	166	1.04	10	0.18	16	1.37986
252	3	1	766	25.3223	2	766	25.3223	15	65.2101	m	ALCI	2	7.07749	1	2	22	5	1.76297	70	f	27	HTK	34	147	0.56	25	1.08	23	1.07639
253	7	0	0	0	1	226	7.47107	27	55.258	f	PHCC	2	16.363	1	2	25	4.7	1.78604	74	m	26	HTK	16	146	1.12	13		28	0.981944
254	1	1	670	22.1488	2	670	22.1488	12	37.807	f	OTCI	1	6.43	1	2	38	13.1667	2.09231	62	f	24	HTK	19	151	0.5	11	0.5	19	3.38264
255	2	1	800	26.4463	2	800	26.4463	15	48.1561	m	WIDI	2	10.6385	2	2	41	8	1.18625	33	f	32	HTK	21	148	0.7	32	0.5	67	18.1743
256	5	0	35	1.15702	1	35	1.15702	35	51.8001	m	KNCI	1	19.4499	1	2	40	8.38333	1.74026	52	m	26	UW	62	149	0.73	92	0.65	261	12.9861
257	3	1	776	25.6529	2	776	25.6529	43	57.1581	f	AUCI	2	15.9363	1	2	30	4.83333	1.88288	73	f	30	HTK	91	141	2.2	50	0.4	73	3.26667
258	2	1	803	26.5455	2	803	26.5455	13	57.5058	m	PHCC	2	9.43017	1	2	42	6.9	1.63395	55	f	26	HTK	123	145	1.3	84	0.47	85	5.03194
259	1	1	768	25.3884	2	768	25.3884	19	63.0664	m	SCCH	2	19.7411	1	2	33	7	1.90789	75	m	29	HTK	37	146	1.4	14	0.7	9	1.70903
260	1	1	782	25.8512	2	782	25.8512	19	47.6112	m	PHCC	1	9.95194	1	2	37	6.16667	1.06099	36	m	25	HTK	119	162	0.9	76	0.3	56	3.2625
261	16	1	677	22.3802	2	677	22.3802	38	49.5305	f	PHCC	1	32.0988	2	2	44	7.11667	2.23267	73	f	27	HTK	47	148	0.5	66	0.3	221	8.05208
262	11	1	760	25.124	2	760	25.124	23	50.3792	f	ALCI	2	28.1798	1	2	30	6.16667	1.99252	51	f	23	UW	340	154	1.4	420	0.35	70	2.3625
263	47	0	47	1.55372	1	47	1.55372	47	59.8248	m	ALCI	2	35.5526	2	2	38	4.96667	1.67565	61	f	25	HTK	54	160	0.8		1	30	1.82639
264	6	0	25	0.826446	1	25	0.826446	25	67.3977	f	PHCC	1	9.03187	1	2	40	10.4833	2.32062	80	f	37	HTK	23	147	1.13	11	1.16	60	4.68056
265	2	1	589	19.4711	2	589	19.4711	17	63.5072	f	PCYS	2	12.3247	2	2	29	4.8	0.876341	23	m	32	HTK	37	144	1.2	21	0.8	24	2.51736
266	2	1	637	21.0579	2	637	21.0579	14	62.5216	f	PHCC	2	10.7829	1	2	39	8.45	1.86657	72	f	30	HTK	42	162	1.3	12	0.23	74	5.9
267	5	1	701	23.1736	2	701	23.1736	30	56.8542	m	PHCC	1	35.64	2	2	40	9.08333	1.65175	59	m	27	HTK	52	143	0.8	20	0.5	25	5.94931
268	4	1	629	20.7934	2	629	20.7934	42	55.1732	m	PHCC	2	15.1376	1	2	47	7.33333	2.05033	72	m	26	HTK	202	150	0.7	141	0.2	53	1.24653
269	6	1	510	16.8595	2	510	16.8595	31	58.4203	f	PBC	2	20.0255	1	2	23	8.86667	1.45218	42	f	23	HTK	244	151	1	88	4.9	30	3.75972
270	2	1	717	23.7025	2	717	23.7025	14	48.6735	f	PHCC	2	12.2174	1	2	34	5.81667	1.5968	84	m	29	HTK	31	149	1.3	32	0.26	17	30.6771
271	5	1	642	21.2231	2	642	21.2231	12	44.6461	m	ALCI	2	24.5184	2	2	45	8.08333	2.19204	74	f	24	HTK	63	148	0.6	19	0.4	16	2.37847
272	7	0	108	3.57025	1	108	3.57025	38	52.5175	m	PHCC	2	22.6953	1	2	27	5.16667	1.82577	62	f	24	HTK	17	174	1.3	17	0.5	98	4.64583
273	3	1	648	21.4215	2	648	21.4215	20	48.5914	f	ALCI	2	12.5676	1		31	8.38333	1.53117	4	f	22	HTK	669	143	0.55	118	0.6	49	5.57986
274	4	1	638	21.0909	2	638	21.0909	24	52.5038	m	ACHF	2	40	2	2	38	6.45	2.09594	68	f	33	HTK	15	138	1.1	7	0.5	20	1.04306
275	2	1	654	21.6198	2	654	21.6198	19	53.9986	m	SCCH	2	6.79027	1	2	34	9.41667	1.21187	18	m	22	UW	324	138	0.75	236	0.58	22	1.78819
276	4	1	606	20.0331	2	606	20.0331	12	51.2526	m	KNCI	2	20.6684	1	2	85	7	1.67197	70	m	28	HTK	75	128	1.8	25	0.8	193	1.94861
277	2	1	613	20.2645	2	613	20.2645	24	37.2567	f	SCCH	2	8.85621	1	2	34	6.4	1.33616	10	f	17	HTK	111	162	0.7	30	1.5	19	1.63611
278	2	1	619	20.4628	2	619	20.4628	28	59.2799	f	PHCB	2	7.34212	1	2	43	8.45	1.33683	49	m	25	HTK	58	151	1.8	70	0.5	48	2.25972
279	3	1	528	17.4545	2	528	17.4545	22	68.2026	m	HCCA	2	8.35561	1	2	56	5.51667	1.84596	79	m	29	HTK	64	148	0.75	17	0.8	5	2.42153
280	2	1	547	18.0826	2	547	18.0826	14	35.5072	f	ACHF	1	26.9918	2	1	34	6.58333	0.9994	34	m	25	HTK	37	151	0.98	20	1.5	16	1.28333
281	12	1	444	14.6777	2	444	14.6777	35	64.1834	f	PBC	1	18.5034	1	2	40	9.8	1.88325	46	f	26	UW	78	159	0.8	107	0.41	66	1.16458
282	3	0	7	0.231405	1	7	0.231405	7	54.8309	m	ALCI	2	27.8475	1	2	38	14.3333	1.75828	22	f	22	HTK	3078	154	3	3272	0.5	44	1.5
283	2	1	615	20.3306	2	615	20.3306	23	56.8734	m	ALCI	2	6.98763	1	2	36	8.7	1.79858	74	m	28	HTK	23	152	1.66	21	1.93	37	1.33889
284	45	0	15	0.495868	2	617	20.3967	55	36.9719	f	PBC	2	19.9106	1	2	38	13.2167	2.13223	39	f	24		49	160	0.7	48	0.3	19
285	25	1	568	18.7769	2	568	18.7769	56	57.692	m	HCCA	2	36.7597	2	2	40	7.33333	2.14728	73	m	25	HTK	79	148	0.77	70	1.09	59	5.43542
286	6	1	546	18.0496	2	546	18.0496	23	57.5414	m	ALCI	2	16.1096	1	2	154	7.66667	2.43513	3	m	15	UW	27	153	0.44	13	0.3		1
287	4	1	647	21.3884	2	647	21.3884	20	67.1458	f	ALCI	2	11.1451	1	2	22	6.08333	1.9719	78	f	24	HTK	15	155	0.7	8	0.6	14	2.79167
288	3	0	277	9.15702	1	277	9.15702	18	61.0349	m	PHCC	2	8.80069	1	2	27	6.83333	1.65037	71	m	28	HTK	34	150	1.14	15	1.5	29	2.21042
289	2	1	555	18.3471	2	555	18.3471	16	46.9487	m	ALCI	2	20.4823	1	2	25	6.58333	1.47846	60	m	26	HTK	65	155	0.91	15	0.6	29	3.04097
290	3	1	413	13.6529	2	413	13.6529	21	60.2902	m	PHCC	2	11.2967	1	2	30	10.6667	1.48835	49	m	48	HTK	436	115	0.74	334	0.7	62	2.66667
291	2	1	510	16.8595	2	510	16.8595	18	63.3511	f	OTCI	2	15.3709	1	2	33	5.03333	1.9719	82	f	24	HTK	13	154	0.48	15	0.8	6	2.55764
292	3	1	621	20.5289	2	621	20.5289	14	28.4271	f	KNCI	1	13.5829	1	2	25	8	1.78961	47	f	40	UW	13	149	0.5	14	0.2	76	10.8861
293	4	1	516	17.0579	2	516	17.0579	14	37.6263	m	PHCB	2	10.1696	1	2	30	6.38333	1.58091	56	f	28	HTK	26	161	0.84	33	0.34	29	2.61806
294	69	1	223	7.3719	2	223	7.3719	112	51.9699	m	BELT	2	7.76752	1	2	30	5	2.2034	73	f	31	HTK	319	154	0.5	466	0.6	274	13.9472
295	2	1	589	19.4711	2	589	19.4711	17	56.6489	m	PHCB	2	8.93591	1	2	27	5.58333	1.47108	54	f	26	HTK	145	147	1.92	393	0.6	8	4.07639
296	2	1	526	17.3884	2	526	17.3884	23	53.514	f	PHCC	2	17.9893	1	2	42	6.41667	1.83675	61	f	26	HTK	50	154	0.77	52	0.5	115	9.43889
297	5	1	490	16.1983	2	490	16.1983	14	57.4264	m	SCCH	2	13.9998	1	2	35	12.75	1.94741	71	m	31	HTK	147	144	2	67	0.99	61	4.57778
298	5	1	575	19.0083	2	575	19.0083	25	58.9788	m	KNCI	2	33.8208	2	2	80	7.16667	1.56957	56	m	34	HTK	50	160	1.7	36	0.8	55	4.45764
299	2	1	491	16.2314	2	491	16.2314	14	48.4025	m	PHCC	2	15.8852	1	2	36	10.5333	1.64302	58	m	29	HTK	77	142	0.6	179	1.3	45	1.72639
300	3	1	497	16.4298	2	497	16.4298	19	54.7132	m	HADI	2	8.58669	1	2	49	8.5	2.28097	63	f	26	UW	33	146	1.8	32	0.18	38	2.73056
301	80	0	16	0.528926	1	16	0.528926	16	59.1595	m	KNCI	2	36.8407	2	2	30	10	1.67197	39	f	41	HTK	33	136	0.87	10	0.4	137	1.35139
302	2	1	480	15.8678	2	480	15.8678	18	45.8179	m	SCCH	2	17.6017	1	2	23	7.7	1.26238	49	f	35	HTK	283	145	1.1	139	0.5031	357	1.12847
303	3	1	547	18.0826	2	547	18.0826	18	25.232	f	SCCH	2	8.85923	1	2	37	13.3333	2.00037	5	m	15	UW	19	141	0.54	15	0.4	12	4.02153
304	2	1	564	18.6446	2	564	18.6446	12	30.3737	m	BCDI	2	12.8266	1	2	35	7	1.42333	58	m	29	HTK	121	149	1.08	52	0.6	68	4.52431
305	4	1	489	16.1653	2	489	16.1653	18	47.0773	m	PHCC	2	23.2208	1	2	34	7.3	1.71944	62	m	26	HTK	398	152	1.6	129	0.71	109	2.02431
306	16	0	16	0.528926	1	16	0.528926	16	60.1287	m	ALCI	1	19.9465	1	2	34	5.35	1.28917	58	m	25	HTK	300	148	1.69	129	0.2	19	5.05556
307	9	1	425	14.0496	2	425	14.0496	30	46.6475	f	ACHF	2	35.1824	2	2	18	7.85	1.83308	75	f	24	HTK	34	157	0.6	52	0.3	218	8.12847
308	3	1	455	15.0413	2	455	15.0413	15	49.3799	m	HCCA	2	10.3416	2	2	40	5.08333	1.38542	52	m	39	HTK	12	152	0.82	32		233	9.88264
309	2	1	419	13.8512	2	419	13.8512	16	67.3895	m	PHCC	2	14.7683	1	2	22	6.91667	1.28917	58	m	38	HTK	39	154	0.9	13	0.5	58	8.74653
310	13	0	11	0.363636	1	25	0.826446	25	56.6845	m	PHCC	2	9.70269	1	2	50	6.16667	1.88891	51	m	28	HTK	24	151	1.57	28	0.4	47	2.16528
311	6	1	506	16.7273	2	506	16.7273	24	34.7214	f	ACHF	2	23.5953	2	1	32	6.33333	2.2637	73	f	21	HTK	11	137	0.34	21	0.88	13	4.67361
312	3	1	396	13.0909	2	396	13.0909	28	61.7988	f	PHCC	2	7.59883	1	2	20	6	2.2637	77	f	25	HTK	116	149	1.1	27	0.99	16	2.12847
313	2	1	501	16.562	2	501	16.562	15	39.3018	m	PHCC	2	12.6354	1	2	25	6.58333	1.30474	46	m	28	HTK	33	147	1.3	61	0.4	51	2.20764
314	2	1	373	12.3306	2	373	12.3306	23	50.924	m	PHCC	2	12.1596	1	2	38	8	1.67531	44	m	33	UW	93	155	1.1	93	1	35	3.59028
315	3	0	108	3.57025	1	108	3.57025	18	49.2786	m	ALCI	1	29.4698	1	2	38	8.16667	1.43429	56	m	23	HTK	413	148	4.7	467	0.56	339	2.40972
316	2	1	459	15.1736	2	459	15.1736	20	58.4586	m	ALCI	1	17.5138	1	2	29	6.45	1.98377	72	f	28	HTK	33	140	0.71	15	0.37	15	0.459722
317	12	0	12	0.396694	1	12	0.396694	12	61.8453	m	ALCI	2	16.9234	2	2	24	8.16667	2.30359	68	f	25	HTK	17	145	1.55	12	0.18	38	7.60069
318	10	0	15	0.495868	1	379	12.5289	37	21.2539	f	OTCA	2	6.54144	1	2	20	6.56667	2.05238	3	f	12	HTK	731		2.01	1200	0.47	98
319	2	1	478	15.8017	2	478	15.8017	14	57.8891	m	MEDI	2	7.51456	1	2	34	5.25	2.30989	83	m	25	UW	27	149	0.61	35	0.7	96	10.5
320	2	1	369	12.1983	2	369	12.1983	15	51.9151	m	ALCI	1	14.9452	1	2	31	10.5	1.8874	54	m	24	HTK	65	149	1.1	66	0.99	19	7.18056
321	3	0	209	6.90909	1	209	6.90909	19	57.3443	f	PBC	2	15.946	1	2	29	6.78333	2.60127	76	f	23	UW	26	145	0.9	12	0.55	40	1.51736
322	12	1	475	15.7025	2	475	15.7025	47	53.9849	m	ALCI	1	23.347	2	2	22	14.8167	2.12371	74	m	26	HTK	63	140	0.5	107	1.1	766	16.4458
323	2	1	375	12.3967	2	375	12.3967	19	66.7734	f	ALCI	2	7.789	1	2	25	8	2.60127	79	f	23	UW	23	135	0.97	9		6	0.861806
324	4	1	449	14.843	2	449	14.843	18	58.0151	f	ALCI	2	19.5286	1	2	22	5.25	1.95033	62	f	19	HTK	28	149	0.8	21	0.27	66	5.57639
325	22	1	364	12.0331	2	364	12.0331	46	31.8741	f	PBC	2	30.3263	2	2	30	6.68333	1.83308	74	f	19	HTK	35	149	0.9	24	1.1	26	1.34722
326	4	1	319	10.5455	2	319	10.5455	20	48.6817	m	ALCI	2	13.62	1	2	28	4.5	1.37713	52	m	29	HTK	31	142	0.6	60	0.75	116	14.841
327	3	1	327	10.8099	2	327	10.8099	21	56.6489	f	PCYS	2	7.49747	2	2	25	9.06667	2.46124	70	f	24	HTK	75	140	0.47	66	0.21	12	4.66389
328	4	1	378	12.4959	2	378	12.4959	16	54.3682	f	PCYS	2	20.4546	2	2	24	8.43333	1.38976	46	m	26	HTK	28	155	0.79	32	1.01	70	15.4125
329	6	1	418	13.8182	2	418	13.8182	14	63.5017	m	HCCA	1	14.8986	1	2	38	10	2.30943	77	f	35	HTK	48	146	0.87	31	2.79	31	2.69097
330	4	1	333	11.0083	2	333	11.0083	15	58.4175	m	ALCI	2	12.4717	1	2	24	5.45	1.40214	49	f	28	HTK	69	149	0.3	9	0.18	197	15.7167
331	5	1	371	12.2645	2	371	12.2645	16	57.0705	m	ALCI	1	9.75764	1	2	40	7.2	2.11912	71	m	26	HTK	46	150	0.57969	27	1.50345	112	3.75
332	6	1	408	13.4876	2	408	13.4876	30	55.5154	m	ACHF	2	29.703	2	2	32	5.18333	2.01778	51	f	29	UW	48	149	1.13	70	0.7605	72	1.01319
333	9	1	384	12.6942	2	384	12.6942	62	38.9405	f	PHCB	1	40	2		26	6.23333	1.50983	58	m	22	HTK	23	153	1.1865	14	0.936	36	3.84167
334	4	1	315	10.4132	2	315	10.4132	16	59.6769	f	HCCA	2	6.43	1	2	24	6.5	1.67867	55	f	30	UW	539	130	0.75	459	0.056745	81	2.44792
335	4	0	245	8.09917	1	245	8.09917	14	57.128	m	PHCC	2	8.90745	1	2	30	5.88333	1.38403	67	m	35	HTK	26	142	0.87914	15	0.6786	48	7.40417
336	5	1	278	9.19008	2	278	9.19008	18	36.0301	m	PHCB	2	13.1711	1	2	30	6.75	1.31811	18	m	20	UW	184	154	1.49	76	0.66	34	7.40903
337	2	1	289	9.55372	2	289	9.55372	13	59.0445	m	OTCI	1	23.5085	2	2	20	8.08333	1.70205	50	m	33	HTK	6480	146	3.051	37.8	1.5795	77.4	2.39236
338	3	1	332	10.9752	2	332	10.9752	24	53.5058	m	ALCI	2	12.8174	1	2	37	5.78333	1.98377	83	f	24	HTK	83	153	1.26899	31	0.5616	229	8.72847
339	9	1	335	11.0744	2	335	11.0744	25	45.473	m	PHCC	2	15.9824	2	2	33	7.83333	2.0279	68	f	28	HTK	26	139	0.6215	39	0.468	58	7.81319
340	2	1	330	10.9091	2	330	10.9091	18	58.1711	m	HADI	2	6.89692	1	2	273	4.51667	1.9719	71	f	35	HTK	48	143	0.72885	36	1.39815	66	6.79028
341	4	1	306	10.1157	2	306	10.1157	21	35.5866	m	ALCI	2	15.0628	1	2	31	6.85	1.47994	53	m	25	HTK	32	148	0.76953	34	0.3393	23	5.35764
342	11	1	346	11.438	2	346	11.438	52	49.8645	f	PHCB	2	15.2924	1	2	27	7.36667	2.23401	84	f	35	HTK	14	139	0.69947	15	1.00035	8	3.20694
343	15	1	259	8.56198	2	259	8.56198	40	49.2375	m	WIDI	2	11.5832	1	2	31	4.11667	1.19483	39	f	26	HTK	152	142	4.54486	28	0.46215	71	23.6438
344	3	1	232	7.66942	2	232	7.66942	11	54.5599	f	OTCI	2	8.01397	1	2	30	7.18333	1.9719	75	f	28	HTK	20	151	0.5989	17	0.1989	26	3.46597
345	39	0	39	1.28926	1	39	1.28926	39	41.4182	m	PHCC	1	12.4476	1	2	26	9.16667	2.22035	66	m	26	UW	28	140	2.6442	15	1.17	6	1.03681
346	2	1	339	11.2066	2	339	11.2066	17	57.7659	m	PHCC	1	18.8613	1	2	20	6.13333	1.61252	57	f	29	HTK	113	147	0.40002	52	0.38025	483	13.4076
347	25	1	328	10.843	2	328	10.843	56	50.4066	m	ALCI	2	12.1122	1	2	22	9.33333	1.6978	49	m	25	UW	79	148	0.53	89	0.8	191	20.4583
348	7	0	149	4.92562	1	149	4.92562	28	52.4381	m	ALCI	2	24.6902	1		30	8.31667	1.58592	59	m	23	HTK	42	134	3.53577	5	0.29835	256	2.29028
349	43	0	108	3.57025	1	108	3.57025	78	57.6564	m	ALCI	1	13.3931	1	2	26	4.93333	1.98377	79	f	27	HTK	27	144	1.14921	51	0.31005	66	4.3125
350	7	1	297	9.81818	2	297	9.81818	75	53.1773	f	PBC	2	14.7441	1	2	25	6.41667	2.19022	87	f	22	HTK	58	148	1.49838	16	0.5031	11	1.86458
351	127	0	4	0.132231	1	137	4.52893	137	34.5818	f	ALCI	1	30.1334	2	2	35	8	1.40214	40	m	28	HTK	293	127	6.69299	78	1.19925	135	6.99931
352	27	0	74	2.44628	1	74	2.44628	32	43.9781	m	ALCI	2	35.6633	2	2	30	3.8	1.47994	51	m	28	HTK	104	151	1.5481	37	1.19925	35	3.83194
353	3	1	282	9.32231	2	282	9.32231	20	49.8836	f	OTCI	2	12.2942	1	2	30	6.96667	2.1946	66	f	34	UW	79	138	2.01	320	0.41	150	2.90139
354	2	1	285	9.42149	2	285	9.42149	16	67.0527	f	HCCA	1	6.43	2	2	25	3.9	1.26238	47	f	24	HTK	42	149	1.05881	43	0.5031	70	7.67708
355	6	1	276	9.12397	2	276	9.12397	34	46.59	f	SCCH	1	24.4259	2	2	34	6.88333	1.56518	6	m	15	HTK	96	147	0.58873	106	0.2925	29	5.99653
356	1	1	24	0.793388	2	24	0.793388	15	55.3018	m	PHCC	1	10.9476	1	2	40	6.13333	1.72116	45	f	26	UW	115	148	1.4464	90	0.5031	20	1.48264
357	6	1	255	8.42975	2	255	8.42975	21	62.7899	f	PHCC	2	14.3839	1	2	23	4.73333	1.11851	39	f	26	HTK	92	159	1.19893	594	0.5031	64	5.19861
358	2	1	224	7.40496	2	224	7.40496	16	50.2505	m	ALCI	2	14.9793	1	2	30	6.51667	1.76262	71	m	25	HTK	20	147	1.41815	14	1.50345	45	1.39514
359	14	0	15	0.495868	1	15	0.495868	15	56.9582	m	MEDI	2	7.39519	2	2	40	4.55	1.57933	65	f	26	HTK	70	141	0.69947	27	0.3978	36	2.17014
360	2	1	260	8.59504	2	260	8.59504	28	65.191	m	ALCI	2	12.7269	1	2	20	6.16667	1.58091	51	f	21	HTK	191	145	0.69947	50	0.1989	254	17.5083
361	5	1	254	8.39669	2	254	8.39669	20	36.0246	m	PHCB	2	12.0957	1	2	37	11.0167	2.00004	58	m	24	UW	35	149	0.68	21	1.1	135	4.45278
362	3	1	256	8.46281	2	256	8.46281	25	46.6858	m	CHCA	1	17.1587	1	2	35	8.16667	1.84904	73	m	23	HTK	15	159	1.15825	8	1.00035	31	4.15208
363	1	1	254	8.39669	2	254	8.39669	16	50.3025	m	PHCB	1	8.37828	1	2	30	5	2.68854	84	f	26	UW	16	146	0.5763	14	0.819	6	0.522222
364	2	1	224	7.40496	2	224	7.40496	21	59.8932	m	KNCI	2	13.2368	1	2	24	8.16667	2.12265	72	m	40	HTK	38	143	1.2091	19	0.9009	96	1.67708
365	5	1	244	8.06612	2	244	8.06612	14	59.6687	m	ACHF	2	38.1887	2	1	58	6.6	2.14256	55	f	29	UW	25	145	1.9	11	0.3	13	1.7
366	10	0	85	2.80992	1	85	2.80992	24	70.538	m	ALCI	2	9.91482	1	2	33	6	2.05033	82	m	24	HTK	72	139	1.6	29	0.5	16	3.2
367	3	0	74	2.44628	1	74	2.44628	41	62.152	m	PHCC	2	9.77242	1	2	27	8.03333	2.34136	72	m	24	UW	76	149	0.66	41	1.46	18	3
368	1	1	205	6.77686	2	205	6.77686	23	57.8316	f	PHCC	1	9.81957	2	2	25	6.9	2.06845	65	f	30	HTK	144	157	1.1	66		194	5.2
369	2	1	202	6.67769	2	202	6.67769	17	50.0424	f	PCYS	2	7.88879	1	2	30	7	2.19022	77	f	28	HTK	19	139	0.9	12	0.3	21	1.6
370	3	1	217	7.17355	2	217	7.17355	17	62.5517	m	ALCI	2	22.4392	1	2	41	4.83333	1.84596	84	m	21	HTK	45	154	2.07	50	0.63	12	14.1
371	5	1	220	7.27273	2	220	7.27273	39	49.7276	f	PHCC	2	14.2365	1	2	28	5.5	1.47994	53	m	19	HTK	30	146	2.51	16	0.3	6	3.8
372	22	1	210	6.94215	2	210	6.94215	64	36.1287	f	BCDI	2	19.0133	2	1		8.33333	1.5301	17	f	24	HTK	75	143	0.69	23	0.45	8	1.64
373	1	1	205	6.77686	2	205	6.77686	16	48.7337	m	PHCC	2	21.0406	1	2	22	9.1	1.79679	68	m	29	HTK	35	162	1.12	14		138	3.2
374	20	1	202	6.67769	2	202	6.67769	45	56.5339	m	ALCI	2	15.6724	1	2	23	4.5	1.60962	64	m	30	HTK	67	155	1.18	38	0.4	51	11.7
